# Supplementary material for: New In Vitro Methodology for Kinetics Distribution Prediction in the Brain. An Additional Step towards an Animal-Free Approach
Source: Animals (Basel). 2021 Dec 10;11(12):3521. doi: 10.3390/ani11123521 (PMC8697921; doi:10.3390/ani11123521)
Supplement: Supplementary file 1 [file animals-11-03521-s001.zip]

Archive with 1 entries (1 files):
- animals-1481354-supplementary.pdf
